# Supplementary material for: A Genome Scan for Genes Underlying Microgeographic-Scale Local Adaptation in a Wild Arabidopsis Species
Source: PLoS Genet. 2015 Jul 14;11(7):e1005361. doi: 10.1371/journal.pgen.1005361 (PMC4501782; doi:10.1371/journal.pgen.1005361)
Supplement: S2 Table — (XLS) [file pgen.1005361.s006.xls]

## Sheet: Table S2
S2 Table. Details of the Gene Ontology enrichment analysis.
GO terms	Unscreened SNPs associated		Screened SNPs in Mt. Ibuki					Screened SNPs in Mt. Fujiwara					Unscreened genes linked		Screened genes in Mt. Ibuki					Screened genes in Mt. Fujiwara
			Associated	Fold enrich	p-value	q-value		Associated	Fold enrich	p-value	q-value				Associated	Fold enrich	p-value	q-value		Associated	Fold enrich	p-value	q-value
response to heat	3433		42	1.03711	0.4281	0.64215		11	0.297962	1	1		257		14	1.32173	0.1888	0.546643		3	0.282922	0.9982	0.457338
response to cold	8936		101	0.958135	0.6813	0.929045		75	0.780477	0.9892	1		560		25	1.08318	0.3756	0.564		24	1.03873	0.4568	0.28883
response to freezing	1569		32	1.72892	0.002863	0.0071575		23	1.36316	0.09094	0.248018		89		3	0.817863	0.7109	0.888625		6	1.63396	0.1751	0.200561
response to salt stress	10411		167	1.35979	7.431e-05	0.000318471		89	0.794949	0.9896	1		708		36	1.23373	0.1253	0.480667		27	0.924293	0.6855	0.360218
response to water deprivation	5543		68	1.03995	0.39	0.615789		59	0.989804	0.5495	0.968333		370		20	1.31153	0.1442	0.480667		14	0.917076	0.663	0.360218
water transport	2177		46	1.79122	0.0002005	0.000751875		21	0.897021	0.7191	1		130		7	1.30648	0.2997	0.564		12	2.23726	0.01098	0.0503063
response to metal ion	8144		132	1.37399	0.0002687	0.000895667		67	0.765031	0.9907	1		529		26	1.19252	0.2144	0.546643		29	1.32868	0.08416	0.163152
response to nutrient levels	5051		28	0.469926	1	1		39	0.718008	0.9877	1		322		9	0.678166	0.9109	0.9321		16	1.20432	0.2679	0.230141
response to oxygen levels	1360		29	1.80762	0.002387	0.00651		13	0.888887	0.7004	1		90		8	2.15674	0.04053	0.24318		5	1.3465	0.3242	0.262123
response to red or far red light	5707		126	1.87159	9.935e-11	9.935e-10		119	1.93901	3.961e-11	3.961e-10		364		20	1.33315	0.1298	0.480667		26	1.73122	0.007114	0.0488906
response to UV	3580		29	0.686695	0.9868	1		42	1.09096	0.3076	0.57675		220		8	0.882301	0.6849	0.888625		7	0.771178	0.7996	0.392515
response to reactive oxygen species	4967		110	1.87736	1.275e-09	9.5625e-09		47	0.879925	0.8284	1		345		23	1.61755	0.02146	0.16095		10	0.702522	0.9002	0.42666
cellular response to DNA damage stimulus	5064		80	1.3392	0.007015	0.0161885		104	1.90977	1.428e-09	1.071e-08		272		14	1.24884	0.2448	0.546643		15	1.3366	0.1688	0.200561
response to wounding	4556		57	1.06057	0.3468	0.578		104	2.12271	5.173e-12	7.7595e-11		303		14	1.12108	0.376	0.564		17	1.35983	0.1363	0.192703
response to virus	2991		21	0.595184	0.9962	1		36	1.11925	0.2726	0.5452		171		4	0.567562	0.9194	0.9321		7	0.992158	0.5619	0.321802
response to fungus	6284		89	1.20061	0.0502	0.107571		57	0.843491	0.9152	1		434		20	1.11812	0.3437	0.564		19	1.06107	0.4329	0.28883
response to bacterium	7331		75	0.867255	0.9049	1		87	1.10357	0.1916	0.410571		497		24	1.17167	0.2505	0.546643		26	1.26793	0.1402	0.192703
photosynthesis	3351		46	1.16368	0.1709	0.301588		47	1.30426	0.04532	0.151067		284		13	1.11064	0.3954	0.564857		13	1.10944	0.3968	0.28883
photorespiration	1780		52	2.47646	1.026e-08	6.156e-08		26	1.3583	0.07891	0.23673		144		8	1.34796	0.2551	0.546643		6	1.00988	0.5488	0.321802
photoperiodism	1917		31	1.37084	0.05482	0.10964		27	1.30974	0.1019	0.25475		155		8	1.2523	0.3183	0.564		7	1.09457	0.4623	0.28883
seed germination	3525		37	0.889798	0.7823	1		37	0.976078	0.581	0.968333		208		6	0.699902	0.8547	0.9321		11	1.28177	0.2527	0.230141
dormancy process	2525		36	1.20862	0.1488	0.279		34	1.25216	0.1147	0.264692		147		4	0.660225	0.853	0.9321		10	1.64878	0.09496	0.163152
flower development	14758		242	1.39007	4.157e-07	2.0785e-06		127	0.800236	0.9963	1		840		52	1.50201	0.003573	0.053595		44	1.26956	0.07175	0.163152
fruit development	11030		102	0.783923	0.9956	1		140	1.18031	0.02858	0.107175		656		20	0.739734	0.9321	0.9321		37	1.36703	0.04147	0.114
root system development	9505		109	0.972127	0.6304	0.900571		139	1.35989	0.0002772	0.0016632		558		25	1.08706	0.369	0.564		27	1.17276	0.2332	0.228951
meristem development	8650		192	1.88163	7.614e-16	2.2842e-14		121	1.3008	0.002864	0.01432		457		29	1.53968	0.01912	0.16095		23	1.21981	0.2019	0.213469
leaf development	6386		60	0.796473	0.9701	1		88	1.28143	0.01366	0.0585429		380		14	0.89391	0.6979	0.888625		25	1.59454	0.01976	0.0678998
stomatal complex development	3557		18	0.42898	1	1		11	0.287575	1	1		198		5	0.612709	0.9079	0.9321		7	0.856864	0.7076	0.360218
trichome differentiation	3395		92	2.29719	1.648e-12	2.472e-11		115	3.14992	2.2e-16	6.6e-15		155		16	2.5046	0.00129	0.0387		22	3.44009	2.149e-06	2.95378e-05
phloem or xylem histogenesis	1781		38	1.80871	0.0005692	0.0017076		16	0.835407	0.7949	1		102		7	1.66513	0.1413	0.480667		5	1.18809	0.4189	0.28883
Any gene mapped to the reference genome	327980		3869					3527					22395		923					924
Fold enrichments are calculated from the comparison between observed frequencies from the screened datasets and the expected frequencies from the unscreened datasets. Bold number indicates p- and q-values below 0.05.
