# Supplementary material for: A Genome Scan for Genes Underlying Microgeographic-Scale Local Adaptation in a Wild Arabidopsis Species
Source: PLoS Genet. 2015 Jul 14;11(7):e1005361. doi: 10.1371/journal.pgen.1005361 (PMC4501782; doi:10.1371/journal.pgen.1005361)
Supplement: S3 Table — (XLS) [file pgen.1005361.s007.xls]

## Sheet: Table S3
S3 Table. Genes within the top 100 genomic islands from each mountain.
Genes from Mt. Ibuki					Genes from Mt. Fujiwara
Rank	Area	AGI code	Gene		Rank	Area	AGI code	Gene
1	5606.5	AT1G67120	MDN1		1 (18)	5210	AT2G36850	GSL8
2	5242.2	AT3G44713			2* (7)	4627.7	AT4G31300	PBA1
3	4700.7	AT2G43160			2* (7)	4627.7	AT4G31270
4*	4660.9	AT3G58130			2* (7)	4627.7	AT4G31290
4*	4660.9	AT3G58140			3	3490.6	AT2G41225
4*	4660.9	AT3G58160	XIJ		4	3377.9	AT4G30990
5*	4541	AT4G00305			5	3356.3	AT2G40270
5*	4541	AT4G00310	EDA8		6	3247	AT2G45880	BAM7
6	4231.9	AT2G48060			7*	2873.1	AT5G63190
7*	4152.8	AT1G13010			7*	2873.1	AT5G63200
7*	4152.8	AT4G31250			8*	2491.1	AT1G06040	STO
7* (2)	4152.8	AT4G31270			8*	2491.1	AT1G06060
7* (2)	4152.8	AT4G31290			9	2462.9	AT1G29400	ML5
7* (2)	4152.8	AT4G31300	PBA1		10*	2415.9	AT3G03340	UNE6
8	3974.7	AT4G34910			10*	2415.9	AT3G03305
9*	3889.3	AT1G80930			10*	2415.9	AT3G03310	LCAT3
9*	3889.3	AT1G80940			11	2408.2	AT1G63440	HMA5
10*	3885.5	AT5G66150			12*	2348.2	AT2G38823
10*	3885.5	AT5G66160	RMR1		12*	2348.2	AT2G38820
10*	3885.5	AT5G66170	STR18		13*	2302	AT1G15690	AVP1
10*	3885.5	AT5G66190	FNR1		13*	2302	AT1G15710
11*	3879.6	AT2G33820	MBAC1		14*	2300.8	AT1G25510
11*	3879.6	AT2G33830	ATDRM2		14*	2300.8	AT1G25480
12*	3842.4	AT4G04972			14*	2300.8	AT1G25500
12*	3842.4	AT4G04980			15	2293.3	AT3G15300	MVQ4
12*	3842.4	AT4G04990			16*	2228.5	AT1G60780	HAP13
13	3681.8	AT1G28240			16*	2228.5	AT1G60770
14*	3663.3	AT2G41500	LIS		17	2206.3	AT1G32750	HAC13
14*	3663.3	AT2G41510	CKX1		18	2177.1	AT4G25530	FWA
15*	3570.6	AT4G27010	EMB2788		19	2124.4	AT1G52830	IAA6
15*	3570.6	AT4G27040	VPS22		20*	2058.4	AT2G46430	CNGC3
16	3474.2	AT1G33410	SAR1		20*	2058.4	AT2G46420
17*	3392.7	AT1G79560	FTSH12		21	2045	AT3G14000	ATBRXL2
17*	3392.7	AT1G79570			22	2028.5	AT5G49720	GH9A1
18 (1)	3356.3	AT2G36850	GSL8		23*	2015.2	AT1G79690	NUDT3
19	3331.5	AT5G16280			23*	2015.2	AT1G79700
20*	3234.2	AT4G32730	MYB3R1		24	2015	AT5G07030
20*	3234.2	AT4G32750			25 (87)	1974	AT3G15130
21	3230.3	AT1G68560	XYL1		26	1947.6	AT3G10540
22	3178.9	AT5G10710			27*	1920.5	AT1G50420	SCL3
23*	3155.8	AT2G17120	LYM2		27*	1920.5	AT1G50430	DWF5
23*	3155.8	AT2G17130	IDH2		28	1908	AT3G43300	ATMIN7
24*	3134.1	AT4G34420			29*	1895.4	AT2G36810
24*	3134.1	AT4G34430	CHB3		29*	1895.4	AT2G36815
24*	3134.1	AT5G52670			30*	1880.3	AT1G45332
25*	3067.5	AT2G33980	NUDT22		30*	1880.3	AT2G45010
25*	3067.5	AT5G11060	KNAT4		31*	1859.1	AT1G03620
26	2990.9	AT4G29190			31*	1859.1	AT1G03630	POR C
27	2829.9	AT1G75295			32	1774.5	AT5G04940	SUVH1
28	2745.1	AT3G03400			33	1741.7	AT1G59610	DL3
29	2727.5	AT3G51220			34*	1720.8	AT1G80900	MGT1
30*	2705.5	AT1G58150			34*	1720.8	AT1G80910
30*	2705.5	AT3G30290	CYP702A8		35	1705	AT2G28180	ATCHX8
31*	2697.4	AT1G08450	CRT3		36	1702.6	AT5G10180	SULTR2;1
31*	2697.4	AT1G08460	HDA08		37	1679.3	AT2G32415
32	2695.4	AT1G08960	CAX11		38	1675.8	AT5G14270	BET9
33	2677.7	AT2G05335	SCRL15		39	1660.4	AT5G07710
34	2657.6	AT3G19830	NTMC2T5.2		40 (51)	1611	AT1G80740	CMT1
35*	2644.7	AT3G17970	TOC64-III		41*	1593.8	AT5G04370	NAMT1
35*	2644.7	AT3G17980			41*	1593.8	AT5G04390
36	2635.7	AT4G17140			41*	1593.8	AT5G04386
37*	2615.8	AT5G01370	ACI1		42	1568.1	AT5G57150
37*	2615.8	AT5G01390			43	1560.7	AT1G58230
37*	2615.8	AT5G39895			44	1550.7	AT5G53380
38*	2609.6	AT3G07980	MAPKKK6		45	1532.3	AT3G02230	RGP1
38*	2609.6	AT3G07990	SCPL27		46	1530.8	AT1G67560
39*	2596.7	AT1G72340			47*	1523.2	AT1G74630
39*	2596.7	AT1G72350			47*	1523.2	AT1G74640
40*	2582.9	AT4G38950			48	1522.4	AT3G13060	ECT5
40*	2582.9	AT4G38980			49	1517	AT3G56300
41*	2570.9	AT4G25180			50	1486.5	AT2G33360
41*	2570.9	AT4G25190			51	1463.7	AT3G48860
41*	2570.9	AT4G25200	HSP23.6-MITO		52	1452.6	AT4G35470	PIRL4
42	2514.7	AT2G33350			53	1444.1	AT1G70780
43*	2408.7	AT3G18850	LPAT5		54	1442.9	AT5G61140
43*	2408.7	AT3G18860			55*	1431.9	AT3G12740	ALIS1
44	2398.4	AT5G03540	EXO70A1		55*	1431.9	AT3G12750	ZIP1
45	2381.2	AT1G02080			56	1431.1	AT4G32280	IAA29
46	2347.7	AT5G12440			57*	1431	AT3G62140
47*	2317.1	AT2G44430			57*	1431	AT3G62150	PGP21
47*	2317.1	AT2G44440			58	1425.8	AT4G16990	RLM3
47*	2317.1	AT3G60120	BGLU27		59	1413.9	AT1G76260	DWA2
48	2310.4	AT2G23360			60	1412.1	AT5G64070	PI-4KBETA1
49*	2269	AT5G54960	PDC2		61*	1409	AT5G16890
49*	2269	AT5G54970			61*	1409	AT5G16910	CSLD2
50	2208.9	AT1G27510			62	1402.1	AT5G14220	HEMG2
51* (40)	2167.9	AT1G80740	CMT1		63	1397.5	AT3G12950
51*	2167.9	AT1G80745			64*	1396.8	AT1G08810	MYB60
52	2166.1	AT4G31330			64*	1396.8	AT1G08820	VAP27-2
53	2156.7	AT3G53760	GCP4		65*	1385.8	AT4G31120	SKB1
54*	2146.4	AT3G07273			65*	1385.8	AT4G31130
54*	2146.4	AT3G07280			66	1385.4	AT4G00480	ATMYC1
55*	2133	AT5G39660	CDF2		67	1371.4	AT1G22620	ATSAC1
55*	2133	AT5G39670			68	1366.5	AT2G32260	CCT1
56	2116.6	AT1G20823			69	1363.2	AT2G18060	VND1
57	2112.3	AT5G47500			70	1361.7	AT2G17410
58*	2093.6	AT2G40480			71	1349.7	AT5G08240
58*	2093.6	AT2G40490	HEME2		72	1349.4	AT3G24840
59*	2077.7	AT3G18010	WOX1		73	1341.1	AT1G09420	G6PD4
59*	2077.7	AT3G18020			74	1334.7	AT1G79000	HAC1
60	2075.2	AT4G24480			75	1334.4	AT1G34100
61	2060.4	AT1G21610			76	1323.5	AT1G02260
62	2043.1	AT1G50360	VIIIA		77*	1321	AT5G49460	ACLB-2
63*	1995.3	AT2G36290			77*	1321	AT5G49470
63*	1995.3	AT2G36295			78*	1317.3	AT2G39620
64	1987.1	AT4G08350	GTA2		78*	1317.3	AT2G39630
65	1978.8	AT2G17790	VPS35A		79	1315.8	AT3G05190
66*	1969.5	AT4G20030			80	1313.7	AT1G04790
66*	1969.5	AT4G20040			81	1310.2	AT5G65010	ASN2
67*	1966.1	AT3G03640	BGLU25		82	1306.6	AT2G22055	RALFL15
67*	1966.1	AT3G03650	EDA5		83	1297.7	AT3G60750	TKL1
68*	1953.4	AT2G38330			84	1290.6	AT3G16650
68*	1953.4	AT2G38350			85	1289	AT3G58890
69	1946.9	AT1G69950			86*	1286.2	AT1G68720	TADA
70	1941.6	AT2G29890	VLN1		86*	1286.2	AT1G68725	AGP19
71	1935.9	AT2G46920	POL		86*	1286.2	AT1G68730
72*	1933	AT4G22890	PGRL1A		87	1280.4	AT5G47780	GAUT4
72*	1933	AT4G22900			88*	1278.1	AT4G34040
73*	1921.4	AT1G80680	SAR3		88*	1278.1	AT4G34050	CCoAOMT1
73*	1921.4	AT1G80690			89*	1265	AT4G31060
74	1910.8	AT2G25130			89*	1265	AT4G31070
75	1903	AT3G17160			90	1256.3	AT2G43190
76	1901.1	AT4G18290	KAT2		91	1234.9	AT2G42460
77	1877.9	AT1G11990			92*	1232.2	AT3G61723
78	1859.9	AT5G13530	KEG		92*	1232.2	AT3G61740	SDG14
79	1855.4	AT5G13650			93	1219.7	AT2G42450
80	1848.4	AT1G68330			94	1217.2	AT4G12640
81*	1839.1	AT3G59190			95	1202.5	AT2G37920	EMB1513
81*	1839.1	AT3G59200			96*	1202.1	AT2G42730
82	1815.1	AT5G03840	TFL1		96*	1202.1	AT2G42740	RPL16A
83*	1813.4	AT3G61490			97	1200.2	AT3G52360
83*	1813.4	AT5G28350			98	1197.2	AT2G42700
84*	1804.9	AT5G62550			99	1190.7	AT2G24130
84*	1804.9	AT5G62560			100	1184.3	AT2G41660	MIZ1
85	1803.2	AT4G27690	VPS26B
86	1798	AT4G01500	NGA4
87 (25)	1778.9	AT3G15130
88	1762.1	AT5G17020	XPO1A
89	1752.3	AT1G14270
90*	1715.3	AT1G68240
90*	1715.3	AT1G68250
91	1711.5	AT1G51965	ABO5
92	1701	AT2G25050
93	1697.9	AT2G36080
94	1697	AT5G56850
95*	1693.6	AT1G01540
95*	1693.6	AT1G01550	BPS1
96	1690	AT3G57120
97	1687.8	AT1G32810
98	1676.9	AT1G66950	PDR11
99*	1675.8	AT1G27520
99*	1675.8	AT1G27530
100	1639.4	AT1G80040
Number in parenthesis indicate rank in the other mountain. Asterisk indicate the presense of other genes that are located in the same genomic island. AGI codes in bold indicate the genes listed in the 175 candidate genes related to environmental variations in the Swiss Alps [29]. Genes are ranked according to the area of the genomic islands.
